# Supplementary material for: 5-(2-Fluoro-4-nitro­phen­yl)-1,3,4-thia­diazole-2-amine
Source: Acta Crystallogr Sect E Struct Rep Online. 2009 May 14;65(Pt 6):o1250. doi: 10.1107/S1600536809016614 (PMC2969825; doi:10.1107/S1600536809016614)
Supplement: Supplementary file 2 [file e-65-o1250-Isup2.hkl]

# 
# h,k,l, Fc-squared, Fo-squared, sigma(Fo-squared) and status flag 
# 
data_I
_shelx_title ' W in P2(1)/c' 
_shelx_refln_list_code          4 
_shelx_F_calc_maximum      195.29 
_exptl_crystal_F_000       488.00 
_reflns_d_resolution_high  0.8337 
 
loop_ 
 _symmetry_equiv_pos_as_xyz 
 'x, y, z' 
 '-x, y+1/2, -z+1/2' 
 '-x, -y, -z' 
 'x, -y-1/2, z-1/2' 
 
_cell_length_a     9.1780 
_cell_length_b     9.3720 
_cell_length_c    11.4130 
_cell_angle_alpha  90.000 
_cell_angle_beta  102.550 
_cell_angle_gamma  90.000 
 
_shelx_F_squared_multiplier     1.000 
 
loop_ 
 _refln_index_h 
 _refln_index_k 
 _refln_index_l 
 _refln_F_squared_calc 
 _refln_F_squared_meas 
 _refln_F_squared_sigma 
 _refln_observed_status 
   1   0   0      166.65      147.62      3.14 o 
   2   0   0     1567.38     1444.73     13.38 o 
   3   0   0     1159.48     1059.40     14.69 o 
   4   0   0     1872.39     1761.61     22.10 o 
   5   0   0      437.30      355.66     12.16 o 
   6   0   0      262.72      214.47     10.78 o 
   7   0   0       10.59        9.10      4.28 o 
   8   0   0        0.05       -3.98      3.98 o 
   9   0   0      181.23      221.12     13.00 o 
  10   0   0       14.29       17.59      6.73 o 
   1   1   0        0.15        1.30      1.30 o 
   2   1   0    18037.42    11755.67    167.50 o 
   3   1   0     1996.50     1795.27     19.27 o 
   4   1   0        4.81        4.97      2.37 o 
   5   1   0      256.66      234.58      9.87 o 
   6   1   0      138.30      134.23      8.64 o 
   7   1   0      145.93      141.12      9.71 o 
   8   1   0        9.62       19.96      4.13 o 
   9   1   0        0.04        3.37      3.98 o 
  10   1   0        5.82       10.02      6.27 o 
   0   2   0      693.76      775.03      9.64 o 
   1   2   0     2634.91     2865.76     19.66 o 
   2   2   0      380.35      370.34      8.18 o 
   3   2   0     1795.14     1666.92     19.89 o 
   4   2   0      664.94      626.42     14.07 o 
   5   2   0       57.39       47.04      5.05 o 
   6   2   0       45.41       39.54      5.58 o 
   7   2   0       16.75        9.03      5.20 o 
   8   2   0       20.25       17.59      6.12 o 
   9   2   0       25.76       35.34      6.20 o 
  10   2   0        2.17        6.27      5.89 o 
   1   3   0       20.04       25.70      2.60 o 
   2   3   0       13.07       26.23      2.91 o 
   3   3   0        2.34        3.44      2.22 o 
   4   3   0      257.90      227.62      9.41 o 
   5   3   0       86.61       85.28      6.96 o 
   6   3   0       55.67       46.66      6.04 o 
   7   3   0       97.16      100.50      8.72 o 
   8   3   0        0.40        3.06      4.67 o 
   9   3   0        4.60        8.49      5.20 o 
  10   3   0        6.01        5.66      6.27 o 
   0   4   0     2998.34     3021.18     27.69 o 
   1   4   0      738.55      820.61     14.91 o 
   2   4   0      253.71      271.52      9.10 o 
   3   4   0     4350.52     4494.67     38.78 o 
   4   4   0       54.81       50.63      4.90 o 
   5   4   0      266.82      262.73     12.24 o 
   6   4   0       24.01       30.75      4.82 o 
   7   4   0       42.80       51.78      7.57 o 
   8   4   0       43.68       37.55      7.19 o 
   9   4   0       10.01       14.84      5.51 o 
  10   4   0        1.03        3.37      5.35 o 
   1   5   0      306.15      332.48     10.94 o 
   2   5   0      434.22      427.86     12.62 o 
   3   5   0      150.00      135.84      7.95 o 
   4   5   0       22.38       30.75      3.98 o 
   5   5   0      219.07      214.24     11.01 o 
   6   5   0      216.01      253.40     13.23 o 
   7   5   0       33.42       40.23      7.04 o 
   8   5   0        2.23        5.51      5.20 o 
   9   5   0        1.18       -0.76      3.75 o 
   0   6   0     2059.64     2113.37     29.45 o 
   1   6   0      603.30      580.60     16.14 o 
   2   6   0      984.19      994.62     21.34 o 
   3   6   0      414.33      456.01     15.37 o 
   4   6   0      415.74      351.37     14.07 o 
   5   6   0        0.08        2.14      3.37 o 
   6   6   0        1.15       -1.76      4.21 o 
   7   6   0        0.27       -1.99      3.82 o 
   8   6   0        2.64        0.76      5.20 o 
   9   6   0       17.59       22.64      6.35 o 
   1   7   0       94.25       84.36      7.27 o 
   2   7   0       13.59       20.50      3.90 o 
   3   7   0      600.19      548.32     17.74 o 
   4   7   0        1.67        1.07      3.59 o 
   5   7   0       34.38       36.48      6.58 o 
   6   7   0        0.72        1.99      3.75 o 
   7   7   0       15.33       29.22      5.58 o 
   8   7   0        1.19        0.00      4.90 o 
   0   8   0      255.51      282.31     14.07 o 
   1   8   0      401.19      399.18     15.68 o 
   2   8   0      116.06       91.32      8.87 o 
   3   8   0        3.93        4.67      3.90 o 
   4   8   0        0.28       -4.21      4.21 o 
   5   8   0       60.44       80.23      8.57 o 
   6   8   0       14.55       11.78      6.42 o 
   7   8   0        6.80        8.03      5.43 o 
   1   9   0       90.31       78.40      9.33 o 
   2   9   0        3.07        2.60      4.36 o 
   3   9   0       25.39       26.85      6.12 o 
   4   9   0      108.69      107.92     10.63 o 
   5   9   0       86.27       90.33     10.33 o 
   6   9   0       38.06       37.63      7.42 o 
   0  10   0       42.32       57.36      8.11 o 
   1  10   0       58.42       71.59      8.18 o 
   2  10   0      122.39      111.59     10.55 o 
   3  10   0      106.85      125.67     10.63 o 
   4  10   0       46.86       42.60      8.11 o 
   1  11   0       22.78       25.62      6.73 o 
   2  11   0       39.32       48.87      7.65 o 
 -10   1   1       48.98       52.70      8.18 o 
  -9   1   1        8.46        4.59      5.35 o 
  -8   1   1       44.06       50.25      5.66 o 
  -7   1   1       23.41       19.81      4.36 o 
  -6   1   1      152.78      138.21      8.57 o 
  -5   1   1      150.95      124.59      7.19 o 
  -4   1   1      700.43      612.19     13.16 o 
  -3   1   1     1436.47     1304.92     16.14 o 
  -2   1   1     4512.69     3830.09     95.76 o 
  -1   1   1     2191.56     2359.04     14.76 o 
   0   1   1      580.63      667.49      9.52 o 
   1   1   1      133.09      135.00      3.98 o 
   2   1   1     9774.30     8236.34    150.37 o 
   3   1   1      605.67      561.10     11.40 o 
   4   1   1     2223.68     2020.44     24.70 o 
   5   1   1      433.98      391.38     13.31 o 
   6   1   1       96.66       97.60      7.95 o 
   7   1   1       21.02       14.07      5.20 o 
   8   1   1       25.28       23.02      5.89 o 
   9   1   1        5.33        4.13      4.74 o 
  10   1   1        2.84        4.74      4.74 o 
 -10   2   1       15.21       22.26      6.73 o 
  -9   2   1       27.06       31.36      6.27 o 
  -8   2   1       42.79       34.42      6.58 o 
  -7   2   1       22.54       21.49      4.51 o 
  -6   2   1      365.77      352.14     13.69 o 
  -5   2   1      901.46      799.58     18.43 o 
  -4   2   1       66.02       54.46      4.36 o 
  -3   2   1       23.56       40.31      3.37 o 
  -2   2   1     1697.56     1763.45     17.52 o 
  -1   2   1      231.20      262.50      6.20 o 
   0   2   1     1134.20     1239.06     40.42 o 
   1   2   1       14.83       12.93      1.91 o 
   2   2   1     1272.37     1328.55     15.99 o 
   3   2   1      102.69      101.11      5.35 o 
   4   2   1     3541.45     3360.16     32.89 o 
   5   2   1      460.66      407.51     13.61 o 
   6   2   1        0.84       -1.30      3.14 o 
   7   2   1      461.47      423.04     16.29 o 
   8   2   1      114.05      107.16     10.55 o 
   9   2   1       52.47       70.14      7.65 o 
  10   2   1        1.99        2.45      5.05 o 
 -10   3   1        7.47       23.02      6.96 o 
  -9   3   1       47.92       54.61      7.80 o 
  -8   3   1      126.31      134.31     11.24 o 
  -7   3   1      588.32      551.23     19.12 o 
  -6   3   1      285.66      265.79     12.24 o 
  -5   3   1      331.35      367.05     12.85 o 
  -4   3   1     1701.33     1598.47     23.71 o 
  -3   3   1     4560.40     4193.16     34.04 o 
  -2   3   1      465.73      493.64     10.78 o 
  -1   3   1     1962.02     2254.94     21.19 o 
   0   3   1      485.19      580.33     10.33 o 
   1   3   1     1444.28     1615.98     18.20 o 
   2   3   1     4993.37     5191.60     35.26 o 
   3   3   1      245.08      256.84      8.95 o 
   4   3   1       41.05       33.50      4.21 o 
   5   3   1     2782.58     2827.59     34.57 o 
   6   3   1      419.77      383.73     14.99 o 
   7   3   1       76.86       68.61      8.11 o 
   8   3   1        9.79       11.40      5.35 o 
   9   3   1       69.24       62.49      8.57 o 
  10   3   1        2.30        0.84      5.81 o 
 -10   4   1       10.56       19.89      5.74 o 
  -9   4   1      161.15      148.99     13.46 o 
  -8   4   1       84.45      104.17      9.64 o 
  -7   4   1        0.21        6.65      3.29 o 
  -6   4   1      177.69      175.76     10.55 o 
  -5   4   1      586.50      565.53     17.06 o 
  -4   4   1       13.97        6.81      2.37 o 
  -3   4   1        7.31       17.67      2.98 o 
  -2   4   1      811.89      938.40     16.67 o 
  -1   4   1      113.08      131.10      6.42 o 
   0   4   1      492.71      489.87     31.44 o 
   1   4   1      137.49      157.10      6.73 o 
   2   4   1       42.32       41.07      3.98 o 
   3   4   1      385.59      373.48     11.63 o 
   4   4   1        2.21        3.37      2.68 o 
   5   4   1      122.67      127.20      8.87 o 
   6   4   1       10.79        4.51      4.21 o 
   7   4   1      200.27      199.78     12.93 o 
   8   4   1       38.11       32.66      7.50 o 
   9   4   1        6.67       -0.76      5.51 o 
  -9   5   1       31.39       38.55      8.34 o 
  -8   5   1       39.36       39.47      6.58 o 
  -7   5   1      218.11      192.97     13.16 o 
  -6   5   1      171.13      163.98     10.86 o 
  -5   5   1        4.69        3.75      3.29 o 
  -4   5   1       89.01      107.62      8.03 o 
  -3   5   1      112.29      107.31      6.73 o 
  -2   5   1        0.77        4.67      3.44 o 
  -1   5   1        3.11       -2.37      2.37 o 
   0   5   1        0.39        2.40      1.59 o 
   1   5   1       23.61       16.75      3.14 o 
   2   5   1       15.36       16.90      3.52 o 
   3   5   1      195.14      196.80      9.41 o 
   4   5   1      166.59      168.88      9.25 o 
   5   5   1        1.50       -2.91      3.37 o 
   6   5   1       23.21       22.03      6.12 o 
   7   5   1       63.46       52.62      7.19 o 
   8   5   1        0.00        2.14      4.05 o 
   9   5   1        1.21       -3.21      5.35 o 
  -9   6   1        1.74        0.84      6.12 o 
  -8   6   1       25.97       28.68      7.57 o 
  -7   6   1        0.60        0.69      3.29 o 
  -6   6   1        8.56        7.04      4.28 o 
  -5   6   1       16.05       14.69      4.36 o 
  -4   6   1      243.03      256.30     12.08 o 
  -3   6   1       31.04       45.36      5.28 o 
  -2   6   1       43.13       47.96      5.66 o 
  -1   6   1      222.03      229.92     10.17 o 
   0   6   1        1.09       -0.60      2.05 o 
   1   6   1      175.37      219.36      9.94 o 
   2   6   1        3.48        1.22      2.60 o 
   3   6   1        0.03        1.30      3.37 o 
   4   6   1      207.75      203.22     11.17 o 
   5   6   1        3.85       -1.61      2.52 o 
   6   6   1        8.96       15.83      4.51 o 
   7   6   1       25.00       30.06      6.58 o 
   8   6   1        1.55       -0.76      5.28 o 
  -8   7   1       32.10       27.99      7.27 o 
  -7   7   1       62.41       76.41      8.57 o 
  -6   7   1        1.80        7.80      3.90 o 
  -5   7   1       20.68       24.25      4.97 o 
  -4   7   1       10.78        4.36      4.82 o 
  -3   7   1        0.28       -1.99      3.75 o 
  -2   7   1      186.50      178.13     10.02 o 
  -1   7   1      334.76       -1.38      3.82 o 
   0   7   1      960.31      929.90     24.59 o 
   1   7   1      446.55      434.44     15.22 o 
   2   7   1     2052.69     1993.06     33.19 o 
   3   7   1        9.41        5.66      4.13 o 
   4   7   1      187.21      190.53     11.01 o 
   5   7   1      138.51      136.99     10.17 o 
   6   7   1        8.84       18.20      3.52 o 
   7   7   1       23.65       24.63      5.66 o 
   8   7   1       38.14       46.50      8.49 o 
  -7   8   1        1.17        0.00      4.74 o 
  -6   8   1      112.86      114.04     10.55 o 
  -5   8   1       33.88       21.42      6.20 o 
  -4   8   1       57.88       36.56      6.81 o 
  -3   8   1       15.31       26.85      5.28 o 
  -2   8   1       29.68       19.50      5.43 o 
  -1   8   1      664.19      593.76     19.66 o 
   0   8   1      914.78      857.89     16.22 o 
   1   8   1      765.94      674.53     20.80 o 
   2   8   1      252.10      234.20     13.00 o 
   3   8   1       31.96       32.74      6.04 o 
   4   8   1      237.92      209.88     13.31 o 
   5   8   1        4.42       15.83      4.05 o 
   6   8   1       51.76       35.95      8.64 o 
   7   8   1      121.03      121.54     11.86 o 
  -6   9   1        2.56       -4.05      5.28 o 
  -5   9   1        2.22        6.04      4.28 o 
  -4   9   1       80.19       91.09      9.41 o 
  -3   9   1        4.88        1.30      5.28 o 
  -2   9   1      120.12      114.58     10.63 o 
  -1   9   1        2.65        8.18      3.82 o 
   0   9   1       37.50       37.93      6.88 o 
   1   9   1      464.97      374.70     17.82 o 
   2   9   1      291.36      274.89     15.07 o 
   3   9   1       66.98       46.96      8.41 o 
   4   9   1       61.19       69.22      9.48 o 
   5   9   1      151.45      113.50     12.77 o 
   6   9   1       52.34       53.31      9.03 o 
  -5  10   1        4.16       -3.37      4.82 o 
  -4  10   1       28.46       20.80      7.65 o 
  -3  10   1        2.20       -3.82      5.05 o 
  -2  10   1       26.89       33.96      8.41 o 
  -1  10   1        8.18        5.81      4.13 o 
   0  10   1        3.61        5.28      7.19 o 
   1  10   1        8.31        7.27      5.81 o 
   2  10   1      142.55      135.84     12.85 o 
   3  10   1      189.83      176.07     12.85 o 
   4  10   1       17.23       23.63      6.27 o 
  -2  11   1      115.87      111.13     12.54 o 
  -1  11   1       65.80       67.92      9.25 o 
   0  11   1       58.38       55.90      6.52 o 
   1  11   1       16.54        7.50      6.58 o 
 -10   0   2       16.00       24.40      5.89 o 
  -9   0   2        0.43        2.52      4.05 o 
  -8   0   2       88.62       99.74      8.72 o 
  -7   0   2      366.01      346.94     14.53 o 
  -6   0   2      945.83      856.41     20.12 o 
  -5   0   2       56.48       35.11      4.13 o 
  -4   0   2      860.02      793.92     14.99 o 
  -3   0   2      186.21      169.34      6.12 o 
  -2   0   2     6726.46     5542.06    116.95 o 
  -1   0   2     1018.47      977.33     10.17 o 
   0   0   2     4962.25     4773.51    202.53 o 
   1   0   2        5.19       -1.30      1.45 o 
   2   0   2    38137.43    29860.46    304.49 o 
   3   0   2     4163.73     4083.64     31.59 o 
   4   0   2      178.22      150.14      7.65 o 
   5   0   2      407.83      402.47     13.46 o 
   6   0   2      107.14       86.28      7.80 o 
   7   0   2      506.39      471.61     18.13 o 
   8   0   2        6.09        4.28      4.51 o 
   9   0   2        6.11        0.69      5.28 o 
  10   0   2       13.21       19.58      7.95 o 
 -10   1   2        0.36        6.73      4.28 o 
  -9   1   2        0.51       -4.28      4.28 o 
  -8   1   2       70.32       72.43      7.88 o 
  -7   1   2       28.63       41.76      5.12 o 
  -6   1   2       18.76       13.38      3.82 o 
  -5   1   2       69.71       63.87      5.51 o 
  -4   1   2      324.01      302.96      9.56 o 
  -3   1   2      611.17      579.61     11.24 o 
  -2   1   2        9.57        5.97      1.45 o 
  -1   1   2       11.32       19.73      2.07 o 
   0   1   2     4941.32     4618.99    144.56 o 
   1   1   2      949.85      997.98     12.01 o 
   2   1   2     5580.52     5362.24    132.09 o 
   3   1   2      667.33      675.98     13.61 o 
   4   1   2      819.13      811.66     16.98 o 
   5   1   2       28.92       34.88      4.44 o 
   6   1   2       52.59       49.95      5.97 o 
   7   1   2        0.73        0.00      3.67 o 
   8   1   2       24.54       24.09      6.12 o 
   9   1   2       99.85      108.61     10.40 o 
  10   1   2        0.92       -6.12      6.12 o 
 -10   2   2        5.27        9.87      5.28 o 
  -9   2   2       16.08       24.40      4.90 o 
  -8   2   2       12.05       25.62      4.90 o 
  -7   2   2       13.87       11.63      4.13 o 
  -6   2   2        0.69       -2.60      2.60 o 
  -5   2   2      556.99      505.72     14.30 o 
  -4   2   2      102.77      100.04      5.81 o 
  -3   2   2       63.70       50.33      3.90 o 
  -2   2   2       40.56       41.99      3.14 o 
  -1   2   2     3302.97     3741.75     24.63 o 
   0   2   2      598.29      657.65     14.11 o 
   1   2   2      764.81      774.87     11.86 o 
   2   2   2      777.90      827.50     13.69 o 
   3   2   2       36.89       35.64      3.67 o 
   4   2   2       11.20       18.13      3.59 o 
   5   2   2       20.72       26.46      4.28 o 
   6   2   2        1.91       -1.84      3.29 o 
   7   2   2       17.07       13.00      4.59 o 
   8   2   2        2.07        6.96      4.05 o 
   9   2   2       21.47       22.64      7.19 o 
  10   2   2        7.43       20.04      6.50 o 
 -10   3   2        1.28       11.01      4.82 o 
  -9   3   2       56.41       60.27      7.95 o 
  -8   3   2        0.50       -1.22      4.74 o 
  -7   3   2      102.78       98.44      8.64 o 
  -6   3   2        0.29        3.52      2.91 o 
  -5   3   2       85.14       79.85      6.42 o 
  -4   3   2       78.64       77.94      5.81 o 
  -3   3   2       60.19       63.02      4.59 o 
  -2   3   2     2707.83     2876.62     26.54 o 
  -1   3   2       51.19       51.32      3.59 o 
   0   3   2     2043.27     2184.81     94.23 o 
   1   3   2       32.10       43.29      3.67 o 
   2   3   2       38.46       33.88      3.44 o 
   3   3   2      343.28      376.77     11.24 o 
   4   3   2        1.69        0.38      2.75 o 
   5   3   2       53.82       49.87      5.74 o 
   6   3   2       63.72       58.36      6.81 o 
   7   3   2      187.24      197.71     12.39 o 
   8   3   2       24.91       22.33      6.96 o 
   9   3   2       31.71       30.90      7.80 o 
 -10   4   2        0.08       -7.27      7.27 o 
  -9   4   2      134.18      172.78     12.85 o 
  -8   4   2        1.94        7.57      4.05 o 
  -7   4   2       11.51       10.48      4.51 o 
  -6   4   2       32.39       28.68      5.28 o 
  -5   4   2      552.92      500.21     16.14 o 
  -4   4   2       45.43       55.22      5.05 o 
  -3   4   2        9.83       20.57      4.21 o 
  -2   4   2      548.84      662.82     14.30 o 
  -1   4   2     6233.03     7654.59     45.97 o 
   0   4   2     2142.64     2455.92    160.62 o 
   1   4   2     1888.19     1995.35     24.32 o 
   2   4   2      460.61      478.34     12.62 o 
   3   4   2        0.11       -2.98      2.98 o 
   4   4   2      192.51      217.22     10.17 o 
   5   4   2      556.11      576.62     17.74 o 
   6   4   2      160.52      172.55     11.17 o 
   7   4   2      189.12      184.79     13.08 o 
   8   4   2       34.37       29.06      6.96 o 
   9   4   2        5.85        0.00      5.51 o 
  -9   5   2        0.86       -5.81      5.81 o 
  -8   5   2       48.93       42.60      7.50 o 
  -7   5   2      169.01      175.99     12.16 o 
  -6   5   2        3.29       -4.59      4.59 o 
  -5   5   2       68.20       52.62      6.20 o 
  -4   5   2     1568.35     1486.34     27.08 o 
  -3   5   2      501.40      613.57     15.99 o 
  -2   5   2      140.46      200.09      9.18 o 
  -1   5   2        2.20        9.18      2.98 o 
   0   5   2      160.83      141.69     10.90 o 
   1   5   2       51.64       63.94      5.97 o 
   2   5   2        3.04        3.98      2.52 o 
   3   5   2      151.69      161.69      9.03 o 
   4   5   2       35.47       24.70      3.98 o 
   5   5   2       51.76       42.14      6.20 o 
   6   5   2      112.91      103.48      9.71 o 
   7   5   2       45.00       39.08      7.11 o 
   8   5   2       15.17       14.76      5.51 o 
   9   5   2       79.96       89.11     11.32 o 
  -9   6   2        2.50        4.90      5.66 o 
  -8   6   2      135.11      144.02     12.16 o 
  -7   6   2        6.80       -1.99      4.67 o 
  -6   6   2      470.17      446.75     18.36 o 
  -5   6   2      479.33      452.56     16.98 o 
  -4   6   2      187.88      179.59     10.86 o 
  -3   6   2      135.30      139.28      8.87 o 
  -2   6   2     2079.66     2494.42     33.27 o 
  -1   6   2      641.81      783.13     18.74 o 
   0   6   2       38.83       44.62      3.84 o 
   1   6   2      436.12      434.13     14.07 o 
   2   6   2      277.65      269.61     11.86 o 
   3   6   2      179.71      201.69     10.40 o 
   4   6   2     1193.14     1203.50     26.77 o 
   5   6   2        1.81        5.12      3.82 o 
   6   6   2       91.90      120.54     10.02 o 
   7   6   2       58.60       62.18      8.26 o 
   8   6   2        0.39       -6.20      6.20 o 
  -8   7   2        0.08       -0.76      4.28 o 
  -7   7   2        9.28        5.74      5.05 o 
  -6   7   2       38.59       35.11      7.50 o 
  -5   7   2      130.51      123.29     10.55 o 
  -4   7   2      327.31      316.11     14.46 o 
  -3   7   2      395.54      424.80     16.52 o 
  -2   7   2       49.47       62.41      6.42 o 
  -1   7   2      482.74      568.06     17.44 o 
   0   7   2       49.07       53.95      5.39 o 
   1   7   2       79.59       78.02      7.73 o 
   2   7   2      266.82      250.26     13.16 o 
   3   7   2       98.32      119.09      9.33 o 
   4   7   2       97.70       84.98      8.57 o 
   5   7   2       23.22       17.67      5.74 o 
   6   7   2        7.41        3.52      5.58 o 
   7   7   2       10.26       18.51      5.35 o 
  -7   8   2        1.68       -5.28      5.28 o 
  -6   8   2       17.51       21.80      6.42 o 
  -5   8   2       37.82       34.80      6.73 o 
  -4   8   2        0.98        5.58      4.74 o 
  -3   8   2       52.20       58.21      7.80 o 
  -2   8   2        6.59       -1.68      4.05 o 
  -1   8   2       77.95       90.33      8.34 o 
   0   8   2       16.84       17.81      4.08 o 
   1   8   2       12.01        6.73      4.74 o 
   2   8   2      373.29      347.78     15.76 o 
   3   8   2      118.35      108.92     10.33 o 
   4   8   2       70.25       64.78      7.57 o 
   5   8   2       19.78       30.44      5.81 o 
   6   8   2       69.06       74.80      9.25 o 
   7   8   2        0.72       -1.68      4.44 o 
  -6   9   2        1.32       11.32      4.59 o 
  -5   9   2        1.92       -5.28      5.51 o 
  -4   9   2       88.91       92.16      9.48 o 
  -3   9   2       34.52       52.62      7.04 o 
  -2   9   2        1.27       -4.67      4.67 o 
  -1   9   2       58.12       49.79      7.65 o 
   0   9   2        0.01        4.24      3.01 o 
   1   9   2       89.95       85.28      8.95 o 
   2   9   2       74.14       68.61      8.34 o 
   3   9   2        0.44       -2.07      5.28 o 
   4   9   2      105.29      102.11     10.25 o 
   5   9   2       11.97       12.70      5.35 o 
  -5  10   2      107.27      116.95     11.93 o 
  -4  10   2       13.44       26.54      7.50 o 
  -3  10   2       39.63       30.75      8.80 o 
  -2  10   2      212.85        8.18      5.43 o 
  -1  10   2      105.17      128.34     11.93 o 
   0  10   2       45.05       49.42     10.25 o 
   1  10   2      358.71      339.37     17.90 o 
   2  10   2       16.57       18.28      6.73 o 
   3  10   2       42.56       45.13      9.03 o 
   4  10   2      208.29      214.08     14.99 o 
  -1  11   2       92.33      106.24     11.47 o 
   0  11   2       29.55       28.07      5.00 o 
   1  11   2        0.38       -5.05      6.58 o 
 -10   1   3       11.85        7.42      6.73 o 
  -9   1   3       14.37       15.53      4.44 o 
  -8   1   3       86.35       70.60      8.49 o 
  -7   1   3       37.54       41.23      4.82 o 
  -6   1   3       47.66       42.07      6.27 o 
  -5   1   3       23.44       25.70      4.28 o 
  -4   1   3      422.71      400.78     11.17 o 
  -3   1   3      734.51      695.48     13.00 o 
  -2   1   3      418.10      394.97      8.80 o 
  -1   1   3       24.34       28.30      2.37 o 
   0   1   3      328.47      332.76      5.38 o 
   1   1   3     1048.59     1129.38     14.84 o 
   2   1   3     1276.23     1186.75     17.06 o 
   3   1   3       25.36       30.21      3.37 o 
   4   1   3     2457.07     2409.67     29.60 o 
   5   1   3        1.11       10.48      3.06 o 
   6   1   3      453.32      450.42     16.29 o 
   7   1   3        1.40        2.83      4.05 o 
   8   1   3        2.07        0.69      4.28 o 
   9   1   3        0.05        0.76      4.59 o 
 -10   2   3       14.42       12.16      6.58 o 
  -9   2   3       23.18       31.66      6.65 o 
  -8   2   3       42.25       41.68      6.88 o 
  -7   2   3      169.37      161.92     11.01 o 
  -6   2   3       94.13       79.85      7.19 o 
  -5   2   3      142.89      126.28      7.34 o 
  -4   2   3       24.43       27.76      3.67 o 
  -3   2   3      201.39      197.33      7.57 o 
  -2   2   3     1038.20     1118.06     15.99 o 
  -1   2   3      136.90      165.59      6.04 o 
   0   2   3      270.92      259.57      5.35 o 
   1   2   3      190.20      201.62      6.88 o 
   2   2   3      145.01      146.01      6.35 o 
   3   2   3        6.96        4.44      2.29 o 
   4   2   3       14.16       12.08      3.75 o 
   5   2   3       41.01       35.03      5.66 o 
   6   2   3      520.54      540.06     17.90 o 
   7   2   3        8.41       12.08      3.29 o 
   8   2   3       32.49       33.96      6.65 o 
   9   2   3       42.60       51.25      8.18 o 
 -10   3   3       15.19       30.52      6.81 o 
  -9   3   3      211.72      236.57     15.60 o 
  -8   3   3        1.57       -1.76      4.28 o 
  -7   3   3        1.61        5.66      3.29 o 
  -6   3   3      152.49      128.57      9.03 o 
  -5   3   3       34.39       31.05      4.28 o 
  -4   3   3      413.77      436.96     12.85 o 
  -3   3   3        0.17        6.81      2.07 o 
  -2   3   3      808.15      911.17     15.99 o 
  -1   3   3      482.86      546.49     11.86 o 
   0   3   3     5208.69     5918.50    220.62 o 
   1   3   3     1314.89     1377.96     19.20 o 
   2   3   3      614.50      706.11     14.99 o 
   3   3   3     1976.62     2075.82     27.31 o 
   4   3   3      556.10      548.78     15.83 o 
   5   3   3      202.78      216.53     11.40 o 
   6   3   3       45.60       58.97      6.12 o 
   7   3   3      141.04      131.25     10.94 o 
   8   3   3        0.92       -2.07      5.51 o 
   9   3   3       50.50       70.21      9.64 o 
 -10   4   3        0.07       -3.29      5.81 o 
  -9   4   3       12.62       18.74      5.12 o 
  -8   4   3        0.03        3.14      4.59 o 
  -7   4   3      190.87      170.26     11.55 o 
  -6   4   3        0.53       -0.99      3.29 o 
  -5   4   3        0.71        2.98      2.14 o 
  -4   4   3      116.29      121.69      7.34 o 
  -3   4   3      263.96      306.32     10.78 o 
  -2   4   3     1585.32     1933.55     25.39 o 
  -1   4   3       26.70       32.35      4.44 o 
   0   4   3     1170.65     1449.52     46.16 o 
   1   4   3      168.93      204.37      8.18 o 
   2   4   3      419.39      434.44     12.85 o 
   3   4   3       19.12       16.52      3.82 o 
   4   4   3       48.85       48.34      5.43 o 
   5   4   3       57.77       46.43      6.42 o 
   6   4   3       21.17       28.53      5.35 o 
   7   4   3        8.42        9.56      4.59 o 
   8   4   3       27.63       39.24      7.11 o 
   9   4   3        2.33        0.84      5.43 o 
  -9   5   3       21.00        7.65      6.42 o 
  -8   5   3      139.00      142.49     10.94 o 
  -7   5   3       17.37       20.42      5.28 o 
  -6   5   3        1.10        1.61      3.59 o 
  -5   5   3       31.33       20.42      4.97 o 
  -4   5   3       42.23       41.76      5.12 o 
  -3   5   3       26.59       24.09      4.67 o 
  -2   5   3      949.65     1273.25     22.79 o 
  -1   5   3      133.34      147.92      8.03 o 
   0   5   3     1027.00     1077.11     41.99 o 
   1   5   3      122.50      121.31      7.27 o 
   2   5   3       20.00       23.79      3.75 o 
   3   5   3       34.54       36.87      4.82 o 
   4   5   3       26.32       27.69      4.67 o 
   5   5   3        0.24        2.14      3.14 o 
   6   5   3      286.73      259.06     15.37 o 
   7   5   3       14.43        6.12      6.12 o 
   8   5   3       73.40       87.88      9.79 o 
  -9   6   3        0.04        1.61      4.21 o 
  -8   6   3       35.62       44.74      6.73 o 
  -7   6   3        0.80        1.30      3.75 o 
  -6   6   3      100.56       98.05      9.10 o 
  -5   6   3      102.15      125.51      9.25 o 
  -4   6   3        3.13        2.91      3.59 o 
  -3   6   3       25.40       32.51      5.43 o 
  -2   6   3      137.01      144.86      9.25 o 
  -1   6   3      139.60      162.30      9.18 o 
   0   6   3       24.44       25.63      6.23 o 
   1   6   3       36.85       40.23      5.12 o 
   2   6   3        0.02       -2.75      3.37 o 
   3   6   3      224.73      205.21     10.86 o 
   4   6   3      211.05      216.91     12.16 o 
   5   6   3       50.28       49.87      8.11 o 
   6   6   3      162.25      179.21     12.39 o 
   7   6   3        2.84        6.65      4.59 o 
   8   6   3        3.03       13.23      4.36 o 
  -8   7   3        8.74       17.52      6.35 o 
  -7   7   3       14.92       13.77      5.66 o 
  -6   7   3      273.70      264.10     14.69 o 
  -5   7   3       75.07       88.42      9.25 o 
  -4   7   3      197.98      188.77     11.47 o 
  -3   7   3      422.90      528.21     18.05 o 
  -2   7   3       92.24       97.82      8.72 o 
  -1   7   3       90.95      102.41      8.49 o 
   0   7   3      829.95      829.91     77.94 o 
   1   7   3      689.40      752.31     20.19 o 
   2   7   3      277.26      238.33     12.24 o 
   3   7   3      465.21      481.17     17.97 o 
   4   7   3      474.12      482.85     19.12 o 
   5   7   3       66.97       68.00      8.26 o 
   6   7   3       56.48       72.58      8.26 o 
   7   7   3       10.18       16.83      5.74 o 
  -7   8   3       23.83       18.36      7.27 o 
  -6   8   3       33.19       38.78      6.88 o 
  -5   8   3        3.02        2.07      5.66 o 
  -4   8   3      204.80      183.18     12.62 o 
  -3   8   3       15.89       25.24      5.12 o 
  -2   8   3      674.59      738.54     22.41 o 
  -1   8   3      176.77      186.09     11.32 o 
   0   8   3      136.71      110.89     19.89 o 
   1   8   3      725.25      715.45     22.26 o 
   2   8   3      376.12      318.49     15.60 o 
   3   8   3       94.26       75.64      9.48 o 
   4   8   3      135.56      127.88     10.55 o 
   5   8   3       50.09       49.26      8.11 o 
   6   8   3       58.18       48.03      9.79 o 
  -6   9   3      155.79      142.72     13.46 o 
  -5   9   3       98.06       91.48     10.71 o 
  -4   9   3       81.90       76.94     10.40 o 
  -3   9   3      202.88      217.75     14.69 o 
  -2   9   3       90.61      107.08      9.87 o 
  -1   9   3       61.65       63.48      7.57 o 
   0   9   3      658.57      660.53     34.07 o 
   1   9   3       83.93       71.28      8.49 o 
   2   9   3       15.48        3.44      5.81 o 
   3   9   3      628.15      587.18     23.33 o 
   4   9   3       29.81       19.89      7.34 o 
   5   9   3       67.16       62.26      8.87 o 
  -4  10   3       18.47       23.56      6.27 o 
  -3  10   3        0.26       -1.53      6.58 o 
  -2  10   3        6.88        5.28      4.59 o 
  -1  10   3      119.45      133.39     12.24 o 
   0  10   3       32.33       48.42     12.35 o 
   1  10   3       66.37       68.45      9.10 o 
   2  10   3        0.01       -1.53      5.28 o 
   3  10   3       12.70        6.50      6.42 o 
 -10   0   4       17.29       21.57      6.81 o 
  -9   0   4       35.19       40.23      6.42 o 
  -8   0   4       76.19       71.21      8.26 o 
  -7   0   4      394.67      358.33     14.91 o 
  -6   0   4      383.27      335.77     14.00 o 
  -5   0   4        1.58        1.07      2.75 o 
  -4   0   4     5724.40     5498.46     41.61 o 
  -3   0   4     1163.46     1288.47     18.43 o 
  -2   0   4     3326.88     3292.47     27.15 o 
  -1   0   4     1208.55     1203.12     16.21 o 
   0   0   4     4530.39     4383.70     21.52 o 
   1   0   4     4465.29     4469.66     32.66 o 
   2   0   4      135.10      105.55      6.12 o 
   3   0   4      715.09      735.79     16.67 o 
   4   0   4      427.08      446.37     14.84 o 
   5   0   4     2500.00     2563.03     35.26 o 
   6   0   4       71.37       67.69      7.11 o 
   7   0   4      106.10      107.77      9.79 o 
   8   0   4       62.37       56.29      9.03 o 
   9   0   4       68.00       70.83      9.25 o 
 -10   1   4       76.16       89.95     10.55 o 
  -9   1   4      106.85      105.86      9.48 o 
  -8   1   4        0.08        3.98      3.67 o 
  -7   1   4      248.97      222.11     12.01 o 
  -6   1   4      877.62      901.76     21.49 o 
  -5   1   4       73.69       85.89      6.58 o 
  -4   1   4      522.18      452.41     12.70 o 
  -3   1   4      168.56      138.67      6.58 o 
  -2   1   4       64.59       75.03      4.44 o 
  -1   1   4      476.91      529.13     10.86 o 
   0   1   4     3597.75     3615.75     56.75 o 
   1   1   4       82.87      104.02      5.28 o 
   2   1   4       41.21       52.32      4.51 o 
   3   1   4     1291.49     1307.60     22.18 o 
   4   1   4      154.53      148.99      8.80 o 
   5   1   4       11.46        8.41      3.98 o 
   6   1   4       12.82        8.26      4.36 o 
   7   1   4      227.88      249.34     13.84 o 
   8   1   4       23.40       14.53      6.20 o 
   9   1   4        3.57        0.00      6.96 o 
 -10   2   4       31.40       39.77      7.88 o 
  -9   2   4        9.28       13.38      6.20 o 
  -8   2   4      110.70      116.33      9.71 o 
  -7   2   4       16.30        9.56      3.52 o 
  -6   2   4       40.41       40.77      5.58 o 
  -5   2   4      146.97      139.89      8.26 o 
  -4   2   4      295.72      299.29     10.86 o 
  -3   2   4      815.78      876.14     16.60 o 
  -2   2   4      330.34      323.61      9.41 o 
  -1   2   4      699.85      735.33     13.69 o 
   0   2   4      205.73      187.65     11.47 o 
   1   2   4       73.96       74.42      4.82 o 
   2   2   4     1132.57     1196.46     19.73 o 
   3   2   4      818.92      824.97     18.43 o 
   4   2   4      567.19      582.21     16.21 o 
   5   2   4      380.46      386.33     15.14 o 
   6   2   4        4.75        3.75      3.98 o 
   7   2   4       12.98        8.03      5.51 o 
   8   2   4        0.46       -1.45      3.75 o 
   9   2   4       22.29       20.12      5.97 o 
 -10   3   4        0.92        5.51      5.20 o 
  -9   3   4      193.48      194.88     13.54 o 
  -8   3   4       63.92       55.91      7.34 o 
  -7   3   4        0.57        2.14      3.82 o 
  -6   3   4       18.81       21.72      4.67 o 
  -5   3   4        0.46        3.21      2.07 o 
  -4   3   4        5.77        6.35      2.60 o 
  -3   3   4      151.16      177.83      8.03 o 
  -2   3   4      518.78      612.34     14.00 o 
  -1   3   4        2.40        4.36      1.84 o 
   0   3   4      669.25      703.55     18.55 o 
   1   3   4      609.28      701.60     15.14 o 
   2   3   4      941.61      970.60     18.89 o 
   3   3   4       91.14      102.72      7.19 o 
   4   3   4       68.09       70.98      6.35 o 
   5   3   4        0.16       -0.99      3.06 o 
   6   3   4        0.03       -0.54      4.05 o 
   7   3   4       46.33       39.77      6.58 o 
   8   3   4       31.76       32.89      6.81 o 
   9   3   4       35.73       36.56      8.49 o 
 -10   4   4        0.66        8.26      4.82 o 
  -9   4   4       35.69       26.92      6.96 o 
  -8   4   4        5.11        3.82      4.74 o 
  -7   4   4      872.79      893.20     25.47 o 
  -6   4   4      117.82      124.98      9.10 o 
  -5   4   4       18.50       17.67      4.13 o 
  -4   4   4       34.36       28.76      4.21 o 
  -3   4   4      271.85      268.31     10.71 o 
  -2   4   4      470.02      529.59     14.07 o 
  -1   4   4        3.82       26.92      3.59 o 
   0   4   4      360.48      412.63     24.48 o 
   1   4   4      194.10      214.39      9.41 o 
   2   4   4     1143.61     1282.43     23.25 o 
   3   4   4      251.28      259.06     11.32 o 
   4   4   4      103.68      134.23      8.72 o 
   5   4   4       16.02       26.31      5.20 o 
   6   4   4       31.41       28.07      5.66 o 
   7   4   4        4.86        1.38      5.58 o 
   8   4   4       12.00       17.59      6.96 o 
  -9   5   4       79.66       82.76     10.33 o 
  -8   5   4       16.26       11.70      6.04 o 
  -7   5   4       32.52       33.12      7.04 o 
  -6   5   4       98.11       95.84      8.11 o 
  -5   5   4      106.10       98.36      8.64 o 
  -4   5   4       54.83       50.40      6.04 o 
  -3   5   4      127.32      115.19      8.11 o 
  -2   5   4      195.91      228.54     10.78 o 
  -1   5   4       47.89       48.72      4.97 o 
   0   5   4      485.07      553.50     30.48 o 
   1   5   4      106.21      142.95      8.64 o 
   2   5   4       15.09       23.33      4.05 o 
   3   5   4       43.28       56.52      5.97 o 
   4   5   4       96.27      100.65      8.80 o 
   5   5   4       43.08       51.55      6.73 o 
   6   5   4        4.41        5.12      3.98 o 
   7   5   4       39.73       49.79      8.41 o 
   8   5   4       32.68       62.41      8.64 o 
  -9   6   4       48.73       44.67      8.57 o 
  -8   6   4        0.53        2.98      4.36 o 
  -7   6   4       87.26       75.64     10.10 o 
  -6   6   4      225.91      189.91     13.00 o 
  -5   6   4      147.33      161.23     11.40 o 
  -4   6   4      907.67      945.05     24.25 o 
  -3   6   4      191.17      252.25     12.01 o 
  -2   6   4        1.61        1.38      3.21 o 
  -1   6   4      392.34      426.64     14.91 o 
   0   6   4      312.17      353.89     25.35 o 
   1   6   4      174.17      160.62      9.71 o 
   2   6   4      714.96      674.07     19.35 o 
   3   6   4       57.75       61.19      6.58 o 
   4   6   4        0.07       -4.82      4.82 o 
   5   6   4      294.05      299.06     15.99 o 
   6   6   4      286.29      322.46     16.67 o 
   7   6   4       49.51       66.01      9.71 o 
  -8   7   4       11.71        8.11      6.12 o 
  -7   7   4       11.87       12.47      6.20 o 
  -6   7   4        0.07        5.35      4.13 o 
  -5   7   4       66.08       68.53      8.11 o 
  -4   7   4        2.31       -2.29      4.74 o 
  -3   7   4       71.63       81.99      7.88 o 
  -2   7   4      141.69      175.99     10.86 o 
  -1   7   4       19.25       23.10      5.58 o 
   0   7   4       45.43       37.80      5.16 o 
   1   7   4      185.25      166.13     10.55 o 
   2   7   4       89.68       71.51      8.64 o 
   3   7   4       24.96       24.25      5.20 o 
   4   7   4      385.60      370.65     17.29 o 
   5   7   4       66.70       67.46      8.34 o 
   6   7   4       34.22       35.87      8.11 o 
   7   7   4        6.80       10.10      5.81 o 
  -7   8   4        2.86        4.05      5.20 o 
  -6   8   4        3.30        9.71      5.81 o 
  -5   8   4        0.96       -4.13      4.51 o 
  -4   8   4       53.16       50.86      8.57 o 
  -3   8   4       70.23       85.66      8.87 o 
  -2   8   4        1.07        3.59      4.67 o 
  -1   8   4       55.47       62.11      7.57 o 
   0   8   4        7.32        4.74      7.11 o 
   1   8   4       35.09       38.24      6.58 o 
   2   8   4       79.43       80.23      8.87 o 
   3   8   4        1.49       -1.99      4.74 o 
   4   8   4       78.08       58.51     10.33 o 
   5   8   4       14.67       17.74      5.58 o 
   6   8   4        5.42        3.37      5.28 o 
  -6   9   4        6.42        9.10      5.66 o 
  -5   9   4        4.82       -2.37      5.89 o 
  -4   9   4        5.02       11.78      4.97 o 
  -3   9   4        0.42       -5.51      5.51 o 
  -2   9   4       28.70       28.15      5.51 o 
  -1   9   4        7.54       12.85      4.74 o 
   0   9   4        9.01        0.59      4.32 o 
   1   9   4        1.13       -2.07      5.20 o 
   2   9   4        2.41       -5.05      5.81 o 
   3   9   4       33.70       26.31      7.57 o 
   4   9   4       61.47       46.27      8.64 o 
  -4  10   4       92.89       96.30     11.78 o 
  -3  10   4       49.18       48.80      9.25 o 
  -2  10   4        4.43       13.31      5.97 o 
  -1  10   4       88.53       97.37     10.86 o 
   0  10   4       25.96       32.51      5.39 o 
   1  10   4        0.06       -4.74      5.12 o 
   2  10   4      246.52      231.14     15.83 o 
   3  10   4      107.30       98.05     12.85 o 
 -10   1   5        3.60        1.53      5.74 o 
  -9   1   5       15.16       29.45      5.74 o 
  -8   1   5       14.53       16.37      5.12 o 
  -7   1   5        1.19        3.06      2.14 o 
  -6   1   5        1.64        2.60      3.06 o 
  -5   1   5     1432.76     1395.48     24.40 o 
  -4   1   5      162.03      202.92      9.48 o 
  -3   1   5       13.08       17.90      3.21 o 
  -2   1   5     2009.36     2076.50     24.25 o 
  -1   1   5      252.49      221.58      8.18 o 
   0   1   5      274.02      197.37    137.56 o 
   1   1   5       86.64       77.79      5.12 o 
   2   1   5        1.58        0.31      2.37 o 
   3   1   5       67.05       72.97      6.35 o 
   4   1   5      549.14      535.32     16.90 o 
   5   1   5        4.99        5.89      3.37 o 
   6   1   5      174.71      159.24     11.47 o 
   7   1   5       24.64       33.04      6.27 o 
   8   1   5       48.15       56.22      8.03 o 
   9   1   5       12.46        3.37      7.04 o 
 -10   2   5      139.90      133.70     13.38 o 
  -9   2   5      131.71      105.93     10.71 o 
  -8   2   5      395.62      359.41     17.13 o 
  -7   2   5      308.49      287.43     14.23 o 
  -6   2   5       55.63       48.42      6.12 o 
  -5   2   5      855.88      864.82     20.50 o 
  -4   2   5      869.73      839.58     18.66 o 
  -3   2   5      517.85      479.10     13.46 o 
  -2   2   5        6.63       16.52      3.06 o 
  -1   2   5      322.50      301.81     10.02 o 
   0   2   5        0.26        3.17      0.87 o 
   1   2   5      131.19      147.92      7.50 o 
   2   2   5      859.27      855.80     18.74 o 
   3   2   5        1.18       -1.15      2.60 o 
   4   2   5       82.23       79.62      6.73 o 
   5   2   5      121.70      119.09      9.41 o 
   6   2   5        7.72       10.48      4.74 o 
   7   2   5        3.29        6.65      4.51 o 
   8   2   5       39.41       31.66      7.42 o 
 -10   3   5        0.63        1.61      4.97 o 
  -9   3   5        7.94        9.94      5.81 o 
  -8   3   5      378.61      401.01     18.20 o 
  -7   3   5      468.26      435.51     18.43 o 
  -6   3   5      491.60      484.46     16.90 o 
  -5   3   5     1190.75     1106.59     23.94 o 
  -4   3   5      336.00      352.29     12.70 o 
  -3   3   5      151.87      147.69      8.57 o 
  -2   3   5     2278.34     2501.38     29.37 o 
  -1   3   5      199.56      214.62      8.87 o 
   0   3   5       20.86       38.91      4.32 o 
   1   3   5     1193.05     1145.60     21.19 o 
   2   3   5      887.94      918.97     19.81 o 
   3   3   5       70.93       83.22      7.11 o 
   4   3   5      634.51      701.83     19.89 o 
   5   3   5      377.47      387.78     15.60 o 
   6   3   5       10.50       17.59      4.67 o 
   7   3   5      153.53      168.50     13.16 o 
   8   3   5        0.02        2.37      4.05 o 
 -10   4   5       48.85       48.49      9.56 o 
  -9   4   5       49.36       63.94      8.03 o 
  -8   4   5      154.61      163.07     12.01 o 
  -7   4   5      132.73      124.29     11.09 o 
  -6   4   5       10.97        5.74      5.12 o 
  -5   4   5      187.01      172.93     10.55 o 
  -4   4   5      216.36      191.67     10.33 o 
  -3   4   5      175.43      172.25      8.95 o 
  -2   4   5      107.77       99.74      6.73 o 
  -1   4   5      202.62      224.87     10.17 o 
   0   4   5     1203.35     1356.86     41.38 o 
   1   4   5       13.81       13.00      3.21 o 
   2   4   5      123.83      118.40      7.88 o 
   3   4   5       47.13       47.42      6.04 o 
   4   4   5       19.95       17.29      5.05 o 
   5   4   5        8.53        9.71      4.82 o 
   6   4   5       61.16       72.51      8.26 o 
   7   4   5       15.92       20.27      6.27 o 
   8   4   5        0.31        0.84      5.66 o 
  -9   5   5       38.89       37.86      8.41 o 
  -8   5   5       23.32       21.19      7.34 o 
  -7   5   5      160.17      161.31     12.31 o 
  -6   5   5       10.21       14.23      5.43 o 
  -5   5   5       41.30       45.97      5.89 o 
  -4   5   5      113.69      106.09      8.41 o 
  -3   5   5       17.44       28.68      4.82 o 
  -2   5   5       25.33       19.81      4.13 o 
  -1   5   5      267.25      300.36     12.24 o 
   0   5   5       74.06       91.37      7.53 o 
   1   5   5       97.37       93.24      7.27 o 
   2   5   5      443.52      428.01     15.30 o 
   3   5   5       11.42        3.06      4.13 o 
   4   5   5        7.22       10.55      3.90 o 
   5   5   5        2.15        5.58      3.52 o 
   6   5   5       10.44       14.46      5.20 o 
   7   5   5        0.14        4.59      4.21 o 
  -9   6   5        0.01        5.05      5.05 o 
  -8   6   5      104.36      128.42     12.24 o 
  -7   6   5        0.94       -5.35      5.35 o 
  -6   6   5        0.01        0.00      3.75 o 
  -5   6   5       83.20       88.42      8.49 o 
  -4   6   5       67.52       63.94      8.26 o 
  -3   6   5        6.02       11.09      4.21 o 
  -2   6   5      119.48      141.96     10.02 o 
  -1   6   5        0.04       -3.82      3.98 o 
   0   6   5        2.22        5.07      2.41 o 
   1   6   5        1.72       -0.99      3.98 o 
   2   6   5      125.48      131.02      9.33 o 
   3   6   5       91.98       81.61      8.64 o 
   4   6   5       38.62       41.07      6.58 o 
   5   6   5        3.88       -2.68      5.05 o 
   6   6   5       44.03       37.10      7.34 o 
   7   6   5       12.82       17.21      7.11 o 
  -8   7   5        5.23        0.00      5.74 o 
  -7   7   5       23.97       27.84      6.20 o 
  -6   7   5        3.16        5.51      4.59 o 
  -5   7   5       84.29      101.88     10.33 o 
  -4   7   5      134.32      129.72      9.87 o 
  -3   7   5       37.54       43.37      6.96 o 
  -2   7   5      522.95      592.00     19.89 o 
  -1   7   5        4.72       11.47      5.12 o 
   0   7   5      101.72      135.81      6.97 o 
   1   7   5      118.89      142.42     10.17 o 
   2   7   5       64.62       72.81      8.03 o 
   3   7   5        7.09        9.48      4.21 o 
   4   7   5        5.75        8.80      4.74 o 
   5   7   5       38.99       54.53      7.27 o 
   6   7   5       10.41        8.87      7.34 o 
  -7   8   5      111.02      144.63     12.70 o 
  -6   8   5       57.16       58.21      8.57 o 
  -5   8   5       54.71       57.98      9.56 o 
  -4   8   5       53.74       72.43      8.57 o 
  -3   8   5       52.93       63.48      7.95 o 
  -2   8   5       15.70        6.27      5.28 o 
  -1   8   5       56.37       84.06      8.72 o 
   0   8   5      226.87      241.02     22.26 o 
   1   8   5       23.95       28.91      5.81 o 
   2   8   5        1.82        1.99      4.51 o 
   3   8   5      160.23      173.55     12.70 o 
   4   8   5       24.42       24.86      5.97 o 
   5   8   5      135.57      122.45     11.78 o 
  -5   9   5       12.54       12.77      6.73 o 
  -4   9   5      167.88      205.59     13.16 o 
  -3   9   5        1.06       -1.45      6.12 o 
  -2   9   5      105.81      107.23     11.24 o 
  -1   9   5       13.63       18.43      6.58 o 
   0   9   5        0.13        2.65      4.63 o 
   1   9   5       49.62       41.46      8.64 o 
   2   9   5       25.52       25.62      7.57 o 
   3   9   5       22.05       15.83      6.81 o 
   4   9   5       45.25       38.47      9.10 o 
  -3  10   5       30.42       40.54      6.73 o 
  -2  10   5        1.87        7.27      4.67 o 
  -1  10   5        3.65        8.03      6.12 o 
   0  10   5        3.08        5.31      3.97 o 
   1  10   5        0.92        2.45      5.89 o 
   2  10   5       85.37       88.03     10.86 o 
 -10   0   6        4.05       10.10      5.74 o 
  -9   0   6      117.60      139.89     11.17 o 
  -8   0   6      104.81       89.87      8.87 o 
  -7   0   6      133.13      122.45      9.56 o 
  -6   0   6      489.15      503.04     17.13 o 
  -5   0   6      371.88      312.21     12.70 o 
  -4   0   6      159.99      183.34      9.33 o 
  -3   0   6     2178.01     2196.05     28.22 o 
  -2   0   6     4926.23     5179.29     41.61 o 
  -1   0   6     2098.32     2245.23     27.15 o 
   0   0   6     3538.83     3532.75     24.50 o 
   1   0   6      402.50      430.31     13.31 o 
   2   0   6      864.58      877.59     20.04 o 
   3   0   6      862.87      845.93     20.65 o 
   4   0   6       87.12       94.00      8.03 o 
   5   0   6        7.64        5.89      4.36 o 
   6   0   6       31.24       33.04      7.04 o 
   7   0   6      109.96      109.99     10.25 o 
   8   0   6       32.07       59.12      8.72 o 
 -10   1   6       37.39       37.55      7.42 o 
  -9   1   6       61.22       72.51      9.48 o 
  -8   1   6      101.40      113.81     10.10 o 
  -7   1   6      174.12      138.13     10.78 o 
  -6   1   6      183.33      169.64     10.78 o 
  -5   1   6      370.03      359.56     13.61 o 
  -4   1   6      549.54      525.84     15.68 o 
  -3   1   6      661.22      707.03     17.13 o 
  -2   1   6      256.12      207.66      9.03 o 
  -1   1   6      281.28      306.55     11.01 o 
   0   1   6      547.87      363.77    298.37 o 
   1   1   6       55.06       60.19      5.43 o 
   2   1   6      191.37      193.51      9.71 o 
   3   1   6        0.00        1.68      2.83 o 
   4   1   6        4.54       -0.99      3.67 o 
   5   1   6        9.74        7.04      4.05 o 
   6   1   6      111.54      118.48      9.79 o 
   7   1   6        0.97        4.90      4.59 o 
   8   1   6        0.77        3.98      5.05 o 
 -10   2   6        7.11        8.80      5.81 o 
  -9   2   6        3.25       -5.35      5.35 o 
  -8   2   6       76.20       68.00      8.11 o 
  -7   2   6        1.23        2.22      3.21 o 
  -6   2   6      107.64      112.66      8.80 o 
  -5   2   6      167.57      156.64      9.48 o 
  -4   2   6       97.76       87.81      7.27 o 
  -3   2   6      407.83      394.97     13.23 o 
  -2   2   6      318.56      339.06     11.78 o 
  -1   2   6      438.20      447.44     13.38 o 
   0   2   6       50.79       58.89      3.65 o 
   1   2   6       74.26       87.27      6.73 o 
   2   2   6        9.67        5.12      2.60 o 
   3   2   6      146.27      145.02      9.48 o 
   4   2   6      103.62      108.76      8.80 o 
   5   2   6       48.84       39.08      6.81 o 
   6   2   6      104.14       80.31      9.79 o 
   7   2   6       18.23       10.71      5.97 o 
   8   2   6       43.53       28.30      7.11 o 
 -10   3   6        1.00       11.47      4.67 o 
  -9   3   6        5.07       10.25      4.51 o 
  -8   3   6       24.85       27.31      6.20 o 
  -7   3   6      287.67      293.17     14.53 o 
  -6   3   6      518.84      484.84     17.67 o 
  -5   3   6       57.15       65.17      6.42 o 
  -4   3   6        0.95        1.30      2.83 o 
  -3   3   6      244.77      278.79     11.47 o 
  -2   3   6      563.01      556.51     15.76 o 
  -1   3   6        0.00        3.59      2.14 o 
   0   3   6       87.20      100.60      5.93 o 
   1   3   6      252.85      293.55     11.78 o 
   2   3   6      163.30      141.50      8.87 o 
   3   3   6       56.31       71.97      7.19 o 
   4   3   6       21.89       26.62      4.67 o 
   5   3   6        6.93       10.55      4.74 o 
   6   3   6        0.43       -1.30      3.52 o 
   7   3   6       26.61       26.69      6.27 o 
   8   3   6        1.17        0.84      5.81 o 
  -9   4   6        5.35        6.88      5.81 o 
  -8   4   6        5.67        0.69      4.82 o 
  -7   4   6       40.61       44.74      7.19 o 
  -6   4   6      344.19      360.25     16.67 o 
  -5   4   6      955.72      887.31     24.02 o 
  -4   4   6     1700.01     1732.40     31.13 o 
  -3   4   6      462.70      484.38     15.68 o 
  -2   4   6        0.75        0.84      2.52 o 
  -1   4   6       74.58       96.83      7.04 o 
   0   4   6     2411.34     2528.28     95.72 o 
   1   4   6        9.49        2.14      2.52 o 
   2   4   6        2.05        0.46      3.44 o 
   3   4   6      142.46      192.06     10.63 o 
   4   4   6      171.34      164.06     11.09 o 
   5   4   6       23.73       23.56      5.74 o 
   6   4   6      142.39      183.64     13.31 o 
   7   4   6        5.45       14.76      5.43 o 
  -9   5   6        7.43       25.09      6.04 o 
  -8   5   6      282.16      285.90     16.90 o 
  -7   5   6        4.07        4.59      3.98 o 
  -6   5   6      848.76      900.00     25.78 o 
  -5   5   6      193.34      208.19     11.86 o 
  -4   5   6       64.00       64.55      7.57 o 
  -3   5   6       23.67       14.84      5.66 o 
  -2   5   6      654.12      710.63     19.89 o 
  -1   5   6      353.78      339.14     13.77 o 
   0   5   6        1.68        0.05      2.02 o 
   1   5   6      289.69      288.58     12.93 o 
   2   5   6      256.16      264.10     13.16 o 
   3   5   6       55.98       58.59      7.11 o 
   4   5   6       64.17       68.91      6.96 o 
   5   5   6       21.36       29.98      6.20 o 
   6   5   6        0.21        1.45      3.75 o 
   7   5   6       11.55        1.61      6.73 o 
  -8   6   6        0.38       -3.90      5.81 o 
  -7   6   6        6.06        8.57      6.58 o 
  -6   6   6       66.90       62.18      7.95 o 
  -5   6   6       35.76       36.94      7.11 o 
  -4   6   6      103.32      116.64      8.80 o 
  -3   6   6      929.16     1067.35     26.16 o 
  -2   6   6      733.04      836.83     22.56 o 
  -1   6   6       47.60       57.82      6.65 o 
   0   6   6      224.58      237.75     22.26 o 
   1   6   6      159.84      159.47     10.55 o 
   2   6   6        4.61        7.95      3.75 o 
   3   6   6      222.33      243.91     13.08 o 
   4   6   6      130.39      142.65     11.01 o 
   5   6   6       56.73       67.08      8.41 o 
   6   6   6        4.17        7.95      5.74 o 
  -8   7   6        9.51        8.49      5.35 o 
  -7   7   6        0.98       -1.53      4.90 o 
  -6   7   6        8.36        0.69      5.05 o 
  -5   7   6      180.63      187.24     12.77 o 
  -4   7   6        0.47        5.74      3.29 o 
  -3   7   6        6.08        0.61      5.35 o 
  -2   7   6       94.35      114.35      9.87 o 
  -1   7   6       44.31       59.58      7.80 o 
   0   7   6       15.40       18.21      3.62 o 
   1   7   6       16.57       26.77      5.43 o 
   2   7   6       34.00       40.08      6.12 o 
   3   7   6        0.21        4.74      4.44 o 
   4   7   6        2.62        0.69      5.05 o 
   5   7   6        0.39       -0.76      5.35 o 
  -6   8   6        1.76        2.37      4.59 o 
  -5   8   6        1.12        0.76      5.81 o 
  -4   8   6        3.81        0.69      5.51 o 
  -3   8   6        0.96       12.93      4.44 o 
  -2   8   6       19.84       20.65      6.58 o 
  -1   8   6       96.53       89.87      9.41 o 
   0   8   6        6.87       10.86      3.85 o 
   1   8   6       29.82       23.94      6.42 o 
   2   8   6        0.30       -3.59      4.36 o 
   3   8   6       97.81       93.08     10.17 o 
   4   8   6        0.21       -3.21      5.66 o 
  -5   9   6      103.95      121.15     11.55 o 
  -4   9   6        0.14       -3.98      5.20 o 
  -3   9   6       55.81       62.11      9.33 o 
  -2   9   6       23.69       37.55      6.73 o 
  -1   9   6        0.47        2.22      4.67 o 
   0   9   6        0.01        1.11      3.62 o 
   1   9   6       25.63       25.39      6.42 o 
   2   9   6       98.96      101.88     10.94 o 
   3   9   6        0.65       -2.52      5.97 o 
  -2  10   6       18.59       21.11      6.58 o 
  -1  10   6       29.67       36.94      7.19 o 
   0  10   6      126.12      145.58     30.86 o 
 -10   1   7        1.45       -5.66      6.81 o 
  -9   1   7      130.39      136.14     11.24 o 
  -8   1   7        0.37       -4.13      4.13 o 
  -7   1   7       11.78        6.27      4.36 o 
  -6   1   7       65.79       71.36      6.73 o 
  -5   1   7       51.28       43.14      6.50 o 
  -4   1   7       46.42       38.09      5.66 o 
  -3   1   7      796.82      793.92     19.50 o 
  -2   1   7       24.43       17.52      3.37 o 
  -1   1   7      110.65       91.17      7.27 o 
   0   1   7      362.56      377.03      9.36 o 
   1   1   7      205.17      205.06     10.63 o 
   2   1   7     1176.24     1162.89     25.24 o 
   3   1   7        7.34        6.73      4.44 o 
   4   1   7        1.06        2.14      3.67 o 
   5   1   7      161.23      151.59     11.32 o 
   6   1   7       40.50       43.98      7.34 o 
   7   1   7       24.97       21.34      7.11 o 
 -10   2   7        0.38        4.97      5.35 o 
  -9   2   7       58.52       67.61      9.25 o 
  -8   2   7      159.31      147.54     11.78 o 
  -7   2   7        2.85       -1.15      5.89 o 
  -6   2   7      288.25      272.21     13.61 o 
  -5   2   7       25.64       19.50      5.20 o 
  -4   2   7      328.15      295.39     13.08 o 
  -3   2   7      242.47      249.57     11.40 o 
  -2   2   7       70.37       55.83      6.50 o 
  -1   2   7      219.64      220.66     10.40 o 
   0   2   7      322.96      287.65      8.87 o 
   1   2   7      236.15      254.54     11.47 o 
   2   2   7       37.54       32.12      4.82 o 
   3   2   7      394.45      401.85     16.44 o 
   4   2   7      471.83      492.64     18.74 o 
   5   2   7        0.28        4.28      3.75 o 
   6   2   7        1.20       -2.07      4.97 o 
   7   2   7       29.87        3.90      4.59 o 
 -10   3   7       25.31       20.35      8.57 o 
  -9   3   7       45.40       33.42      8.18 o 
  -8   3   7        0.11       -3.37      3.82 o 
  -7   3   7       27.84        8.57      6.88 o 
  -6   3   7      708.22      668.41     21.87 o 
  -5   3   7      228.75      227.62     12.24 o 
  -4   3   7      633.82      609.21     18.74 o 
  -3   3   7      240.29      212.71     11.24 o 
  -2   3   7      624.89      604.24     17.59 o 
  -1   3   7      968.28      993.24     23.02 o 
   0   3   7      106.08      117.81      5.64 o 
   1   3   7      469.90      479.26     16.21 o 
   2   3   7      665.21      670.32     19.66 o 
   3   3   7      298.65      286.13     14.15 o 
   4   3   7        3.35        5.81      3.67 o 
   5   3   7      145.53      193.97     12.62 o 
   6   3   7       61.51       56.60      9.18 o 
   7   3   7        3.09        6.42      4.51 o 
  -9   4   7       54.12       73.12      9.41 o 
  -8   4   7       60.86       24.32      7.95 o 
  -7   4   7       42.26       43.98      6.42 o 
  -6   4   7      234.56      235.35     13.92 o 
  -5   4   7      151.96      146.24     11.24 o 
  -4   4   7      187.34      173.16     11.47 o 
  -3   4   7      111.53      100.65      8.41 o 
  -2   4   7       12.64       14.69      4.28 o 
  -1   4   7      286.00      320.78     13.84 o 
   0   4   7      628.36      620.15     15.18 o 
   1   4   7      102.30      106.85      8.49 o 
   2   4   7       48.47       45.59      6.58 o 
   3   4   7      109.67      109.37      9.79 o 
   4   4   7       23.94       21.49      5.81 o 
   5   4   7        0.34        5.43      4.82 o 
   6   4   7        2.42        4.51      4.90 o 
   7   4   7        0.05       -5.81      6.04 o 
  -9   5   7        3.77        4.21      5.74 o 
  -8   5   7        2.46       -5.97      5.97 o 
  -7   5   7       35.27       36.71      7.19 o 
  -6   5   7       56.41       64.71      8.95 o 
  -5   5   7      244.08      254.62     13.84 o 
  -4   5   7       64.20       75.87      7.95 o 
  -3   5   7      331.76      363.23     14.69 o 
  -2   5   7       23.42       31.51      5.05 o 
  -1   5   7       33.82       36.87      6.35 o 
   0   5   7        0.42        0.14      2.15 o 
   1   5   7       10.37       21.34      4.28 o 
   2   5   7        3.55        6.20      3.37 o 
   3   5   7        6.13        7.27      4.44 o 
   4   5   7        4.31        8.57      4.36 o 
   5   5   7        0.14        1.45      3.67 o 
   6   5   7        7.78       11.93      4.97 o 
  -8   6   7       11.53        8.95      6.58 o 
  -7   6   7       19.49       20.19      6.96 o 
  -6   6   7      197.88      229.76     14.99 o 
  -5   6   7       25.46       34.04      6.81 o 
  -4   6   7       36.72       33.35      7.50 o 
  -3   6   7       61.77       73.20      8.03 o 
  -2   6   7      158.19      177.91     11.70 o 
  -1   6   7       15.13       16.37      5.28 o 
   0   6   7       22.78       33.71      9.98 o 
   1   6   7       71.49       59.12      7.65 o 
   2   6   7       34.73       36.10      6.42 o 
   3   6   7       26.84       12.62      5.43 o 
   4   6   7      154.71      145.86     12.24 o 
   5   6   7        2.60        3.14      5.28 o 
  -7   7   7      186.97      213.39     15.53 o 
  -6   7   7       32.14       34.72      8.64 o 
  -5   7   7        5.39        2.14      5.35 o 
  -4   7   7      101.62      133.85     11.93 o 
  -3   7   7      121.69      150.22     12.08 o 
  -2   7   7       18.80       31.05      6.04 o 
  -1   7   7      565.67      604.62     22.10 o 
   0   7   7      410.28      449.27     51.44 o 
   1   7   7      118.01      105.86     10.33 o 
   2   7   7      277.13      301.12     15.68 o 
   3   7   7       69.16       76.49      7.65 o 
   4   7   7        1.33        4.67      5.05 o 
   5   7   7       62.10       70.60     10.33 o 
  -6   8   7       64.61       72.05     10.25 o 
  -5   8   7       55.96       64.94      8.34 o 
  -4   8   7        1.52        1.53      5.28 o 
  -3   8   7      330.60      328.81     17.44 o 
  -2   8   7        4.96       10.63      5.35 o 
  -1   8   7      219.40      214.62     15.14 o 
   0   8   7       42.93       40.43      6.04 o 
   1   8   7      184.29      157.56     12.70 o 
   2   8   7       57.19       41.91      9.56 o 
   3   8   7       83.45       82.68     10.02 o 
  -4   9   7       52.76       73.12      9.71 o 
  -3   9   7        0.01       -5.97      5.97 o 
  -2   9   7        4.74        7.95      6.35 o 
  -1   9   7      182.90      201.54     15.07 o 
   0   9   7       25.33       35.82      8.38 o 
   1   9   7       91.14       81.69     11.24 o 
   2   9   7       52.92       43.14      9.18 o 
 -10   0   8       31.97       41.91      9.48 o 
  -9   0   8       54.47       45.13      8.41 o 
  -8   0   8        0.56        6.73      4.90 o 
  -7   0   8      343.60      306.40     15.68 o 
  -6   0   8       58.45       54.92      7.42 o 
  -5   0   8      609.29      480.56     17.29 o 
  -4   0   8      746.92      719.27     21.11 o 
  -3   0   8      100.51       84.82      7.27 o 
  -2   0   8       35.81       24.70      3.67 o 
  -1   0   8     1115.40     1175.12     24.70 o 
   0   0   8       45.15       76.77     15.07 o 
   1   0   8     1873.39     1919.71     32.51 o 
   2   0   8       88.87       79.54      8.11 o 
   3   0   8      290.17      288.20     14.53 o 
   4   0   8      176.25      194.12     12.77 o 
   5   0   8      177.03      179.21     13.08 o 
   6   0   8      115.81      162.84     13.38 o 
   7   0   8      123.83      161.15     13.61 o 
 -10   1   8        8.68       18.59      6.12 o 
  -9   1   8       14.56       18.89      6.20 o 
  -8   1   8      129.70      120.24     11.09 o 
  -7   1   8      592.58      555.51     20.65 o 
  -6   1   8       32.02       28.30      6.88 o 
  -5   1   8        0.00        0.00      3.52 o 
  -4   1   8      566.75      540.14     18.36 o 
  -3   1   8       96.12       88.11      8.80 o 
  -2   1   8       27.65       18.51      3.82 o 
  -1   1   8      383.22      332.64     13.92 o 
   0   1   8        0.91        4.83      4.44 o 
   1   1   8       61.44       49.26      6.27 o 
   2   1   8       14.34        6.50      4.28 o 
   3   1   8      181.04      198.86     12.08 o 
   4   1   8       23.06       18.59      5.51 o 
   5   1   8      216.13      245.21     15.07 o 
   6   1   8      138.43      159.47     13.31 o 
   7   1   8        1.15        4.13      4.90 o 
  -9   2   8        9.61       14.69      6.04 o 
  -8   2   8        0.35       -4.82      4.82 o 
  -7   2   8       16.36       22.56      5.74 o 
  -6   2   8       27.56       35.95      6.20 o 
  -5   2   8      127.65      122.91      9.71 o 
  -4   2   8       37.35       33.58      6.04 o 
  -3   2   8       90.93       90.94      8.41 o 
  -2   2   8      220.90      219.74     11.47 o 
  -1   2   8       68.78       83.22      7.34 o 
   0   2   8      175.34       95.56     82.76 o 
   1   2   8        4.77       11.09      3.90 o 
   2   2   8       31.78       26.77      6.04 o 
   3   2   8      173.29      180.51     11.70 o 
   4   2   8      102.05      105.93     10.55 o 
   5   2   8        3.45        0.69      4.13 o 
   6   2   8        0.85       -0.76      4.82 o 
   7   2   8        3.16        8.41      6.04 o 
  -9   3   8        6.42       11.93      5.35 o 
  -8   3   8        0.36        2.14      5.12 o 
  -7   3   8        0.84       -0.69      4.74 o 
  -6   3   8       41.28       48.26      7.19 o 
  -5   3   8      180.81      173.62     11.93 o 
  -4   3   8      125.95      132.09      9.48 o 
  -3   3   8      236.66      279.86     13.54 o 
  -2   3   8       59.87       58.05      6.42 o 
  -1   3   8       22.82       35.64      4.90 o 
   0   3   8      485.69      449.93     24.74 o 
   1   3   8       28.89       21.87      5.28 o 
   2   3   8       83.64       84.59      7.73 o 
   3   3   8       26.61       -4.97      4.97 o 
   4   3   8       18.97       17.29      5.35 o 
   5   3   8        0.00       -5.35      5.35 o 
   6   3   8        0.85        0.76      4.36 o 
  -9   4   8        5.39        4.13      6.35 o 
  -8   4   8       14.62       11.32      6.27 o 
  -7   4   8       63.64       72.20      9.03 o 
  -6   4   8       32.91       46.12      7.11 o 
  -5   4   8       60.11       54.46      8.34 o 
  -4   4   8     1231.10     1280.60     30.44 o 
  -3   4   8      328.24      339.29     15.37 o 
  -2   4   8     1735.38     1852.78     33.81 o 
  -1   4   8      213.52      206.74     11.86 o 
   0   4   8       30.85       32.92      4.06 o 
   1   4   8       72.98       88.42      8.34 o 
   2   4   8      395.40      405.60     17.36 o 
   3   4   8       21.98       27.99      5.58 o 
   4   4   8       20.36       26.39      6.27 o 
   5   4   8       23.91       29.68      7.65 o 
   6   4   8        3.25        3.29      5.51 o 
  -8   5   8       17.28       13.54      7.04 o 
  -7   5   8      248.29      293.93     16.90 o 
  -6   5   8      321.08      325.75     16.67 o 
  -5   5   8       44.99       57.52      7.95 o 
  -4   5   8     1002.70     1117.68     28.99 o 
  -3   5   8        6.13        8.64      4.74 o 
  -2   5   8       21.90       20.80      5.51 o 
  -1   5   8       26.60       29.14      5.43 o 
   0   5   8      107.96      103.96      6.19 o 
   1   5   8        1.55       -0.61      2.83 o 
   2   5   8       38.92       29.37      6.27 o 
   3   5   8      100.10      128.95     10.40 o 
   4   5   8        4.75        8.64      4.67 o 
   5   5   8      105.89       95.07     12.24 o 
  -7   6   8        0.08        6.27      4.44 o 
  -6   6   8       21.53       27.08      5.97 o 
  -5   6   8      402.12      388.47     19.27 o 
  -4   6   8      290.11      269.99     15.83 o 
  -3   6   8        1.42       -1.30      4.51 o 
  -2   6   8      206.94      215.77     14.00 o 
  -1   6   8      159.30      176.53     11.86 o 
   0   6   8       18.95       14.10      3.87 o 
   1   6   8       60.99       70.67      7.80 o 
   2   6   8        3.15        8.18      4.74 o 
   3   6   8      112.74      135.23     11.93 o 
   4   6   8      101.14      133.54     13.16 o 
   5   6   8       43.77       47.04      8.80 o 
  -6   7   8       70.03       67.69     10.17 o 
  -5   7   8       31.52       24.09      6.73 o 
  -4   7   8       56.14       60.42      8.41 o 
  -3   7   8      117.85      121.76     11.32 o 
  -2   7   8        4.68        1.38      5.66 o 
  -1   7   8        0.14       -2.75      3.90 o 
   0   7   8        0.63        1.54      3.09 o 
   1   7   8      118.26       87.04     10.10 o 
   2   7   8       50.75       46.20      7.57 o 
   3   7   8       13.91       17.36      6.88 o 
   4   7   8        1.74        7.57      4.36 o 
  -5   8   8        0.47        6.58      5.51 o 
  -4   8   8        2.26        6.35      5.97 o 
  -3   8   8        9.89       26.16      5.89 o 
  -2   8   8        0.53       -4.82      4.82 o 
  -1   8   8       43.92       44.74      7.80 o 
   0   8   8       20.68       18.53      4.49 o 
   1   8   8       64.34       52.77      9.33 o 
   2   8   8       27.11       29.52      6.96 o 
  -2   9   8        0.03        5.05      5.43 o 
  -1   9   8       20.89       18.51      7.34 o 
  -9   1   9        0.02        8.80      4.74 o 
  -8   1   9       10.92       17.44      4.67 o 
  -7   1   9       22.15       27.08      5.58 o 
  -6   1   9        6.33        4.82      4.97 o 
  -5   1   9       18.83       16.29      6.12 o 
  -4   1   9       52.70       60.19      7.34 o 
  -3   1   9      432.93      380.90     16.06 o 
  -2   1   9      276.96      257.83     12.77 o 
  -1   1   9        6.58        4.97      4.82 o 
   0   1   9      156.13      172.29     11.17 o 
   1   1   9       68.94       50.63      8.26 o 
   2   1   9       49.64       47.73      7.11 o 
   3   1   9      128.77      152.36     11.01 o 
   4   1   9      212.27      224.64     14.15 o 
   5   1   9        4.35        1.45      6.12 o 
   6   1   9        0.14        7.34      5.05 o 
  -9   2   9        7.06        7.34      5.81 o 
  -8   2   9       60.60       42.91      9.18 o 
  -7   2   9        6.69        7.42      4.90 o 
  -6   2   9       94.26       89.41      9.03 o 
  -5   2   9      849.86      873.31     25.24 o 
  -4   2   9       57.73       56.60      7.34 o 
  -3   2   9       82.85       88.72      7.95 o 
  -2   2   9      819.64      792.62     22.33 o 
  -1   2   9      154.13      132.09      9.87 o 
   0   2   9       62.61       64.18      5.07 o 
   1   2   9       69.09       52.16      6.96 o 
   2   2   9      261.10      254.54     14.61 o 
   3   2   9       55.31       57.90      7.65 o 
   4   2   9        0.61        6.88      4.67 o 
   5   2   9       93.71      111.29     11.17 o 
   6   2   9       24.49       28.15      6.65 o 
  -9   3   9       11.05        9.25      5.74 o 
  -8   3   9        1.50        7.65      4.82 o 
  -7   3   9        6.29        2.83      5.58 o 
  -6   3   9       53.36       50.40      8.11 o 
  -5   3   9       80.54       81.99      8.80 o 
  -4   3   9        3.22        3.44      3.98 o 
  -3   3   9      400.03      393.75     17.36 o 
  -2   3   9     1164.01     1204.88     28.30 o 
  -1   3   9       30.53       33.42      5.66 o 
   0   3   9     1600.08     1627.64     48.11 o 
   1   3   9      717.52        0.61      3.75 o 
   2   3   9        3.25        3.06      5.12 o 
   3   3   9      171.15      196.49     13.31 o 
   4   3   9       73.25       69.68      9.10 o 
   5   3   9        1.52        0.76      5.12 o 
  -8   4   9       37.98       34.34      7.88 o 
  -7   4   9       31.54       35.26      7.19 o 
  -6   4   9       60.40       62.72      9.33 o 
  -5   4   9      128.87      119.47     10.55 o 
  -4   4   9      306.12      332.33     16.21 o 
  -3   4   9      802.67      829.26     24.93 o 
  -2   4   9      851.36      899.24     25.01 o 
  -1   4   9       87.63      117.94      9.25 o 
   0   4   9       53.44       66.10      5.59 o 
   1   4   9      112.25      117.33      9.79 o 
   2   4   9      198.47      219.36     13.69 o 
   3   4   9       39.62       44.13      8.41 o 
   4   4   9        1.87       17.90      5.20 o 
   5   4   9        8.47       10.55      5.66 o 
  -8   5   9        1.24        5.05      4.59 o 
  -7   5   9        5.32        3.14      5.97 o 
  -6   5   9       22.02       20.35      6.12 o 
  -5   5   9        0.46        4.82      4.51 o 
  -4   5   9      151.01      168.96     12.01 o 
  -3   5   9       63.40       68.15      8.03 o 
  -2   5   9        6.13       11.78      4.05 o 
  -1   5   9      376.11      422.12     18.28 o 
   0   5   9      131.50      139.22      8.23 o 
   1   5   9       15.88       11.17      6.42 o 
   2   5   9       69.54       83.52      9.10 o 
   3   5   9        1.28        5.12      4.44 o 
   4   5   9        0.91       11.86      4.90 o 
  -7   6   9        2.32        6.65      4.74 o 
  -6   6   9        0.32        1.53      5.51 o 
  -5   6   9        0.97        8.11      5.05 o 
  -4   6   9        2.11        4.28      4.28 o 
  -3   6   9        8.67        3.44      5.28 o 
  -2   6   9       12.76       13.54      6.27 o 
  -1   6   9       62.48       57.59      8.80 o 
   0   6   9        1.62        0.36      3.51 o 
   1   6   9       22.70       24.93      6.50 o 
   2   6   9        1.56        3.75      4.44 o 
   3   6   9       17.67       16.60      5.97 o 
   4   6   9        4.68        8.41      5.74 o 
  -6   7   9       18.40       26.16      6.58 o 
  -5   7   9       90.62      114.04     11.78 o 
  -4   7   9        2.69       -3.90      5.74 o 
  -3   7   9       35.48       33.81      7.27 o 
  -2   7   9       18.15       22.95      6.58 o 
  -1   7   9        3.01        0.76      5.81 o 
   0   7   9      101.05      118.68     10.59 o 
   1   7   9      154.35      155.27     12.24 o 
   2   7   9        7.29        5.66      5.66 o 
  -4   8   9        3.05        9.33      4.97 o 
  -3   8   9       31.25       31.36      7.95 o 
  -2   8   9      101.72      141.04     12.08 o 
  -1   8   9      177.79      159.93     14.07 o 
   0   8   9       13.98       20.87      5.11 o 
  -9   0  10        5.76        6.73      4.74 o 
  -8   0  10       47.87       41.68      8.03 o 
  -7   0  10      236.95      247.89     15.60 o 
  -6   0  10       45.98       42.14      8.03 o 
  -5   0  10      572.58      462.05     19.04 o 
  -4   0  10      107.43      119.62      9.33 o 
  -3   0  10      139.38      107.08      9.48 o 
  -2   0  10        0.02       -2.83      3.37 o 
  -1   0  10      502.95      546.95     19.66 o 
   0   0  10       47.85       45.49      4.83 o 
   1   0  10        6.54        7.80      3.67 o 
   2   0  10      155.60      190.53     13.16 o 
   3   0  10      435.77      520.71     21.87 o 
   4   0  10        4.54       14.07      4.90 o 
   5   0  10       46.35       48.57      9.48 o 
  -8   1  10      100.12      101.04     11.09 o 
  -7   1  10       24.85       20.04      5.74 o 
  -6   1  10      280.89      270.76     16.06 o 
  -5   1  10      152.38      125.05     11.24 o 
  -4   1  10       10.40        6.50      4.74 o 
  -3   1  10        8.54       24.63      4.44 o 
  -2   1  10       33.95       55.76      6.12 o 
  -1   1  10       37.42       37.94      6.65 o 
   0   1  10      223.87      212.92     11.32 o 
   1   1  10       79.80       87.88      9.18 o 
   2   1  10        0.55       -0.61      4.13 o 
   3   1  10        6.45       11.70      5.05 o 
   4   1  10       39.64       46.27      7.65 o 
   5   1  10       70.43       81.38     11.01 o 
  -8   2  10       12.71       16.60      5.97 o 
  -7   2  10       26.32       29.22      6.88 o 
  -6   2  10       63.02       56.37      8.49 o 
  -5   2  10        5.43       -6.27      6.27 o 
  -4   2  10       80.09       89.87      9.25 o 
  -3   2  10       49.74       55.22      7.11 o 
  -2   2  10        0.99       -4.05      4.21 o 
  -1   2  10       57.94       58.74      7.65 o 
   0   2  10      116.48      132.36      8.99 o 
   1   2  10        4.55        9.33      4.21 o 
   2   2  10      269.00      322.16     16.44 o 
   3   2  10       20.79       15.53      5.05 o 
   4   2  10       13.44       18.28      5.89 o 
   5   2  10       17.47       22.33      7.19 o 
  -8   3  10       19.33       22.87      7.11 o 
  -7   3  10        1.26        5.28      4.97 o 
  -6   3  10       13.82       21.80      5.51 o 
  -5   3  10       53.63       51.02      9.18 o 
  -4   3  10        4.11        1.30      4.74 o 
  -3   3  10       19.12       24.55      5.74 o 
  -2   3  10        3.88        7.88      4.51 o 
  -1   3  10      220.17      277.18     14.30 o 
   0   3  10       31.66       43.22      9.33 o 
   1   3  10       17.24       15.53      5.51 o 
   2   3  10       77.52       81.92     10.02 o 
   3   3  10        3.02        6.58      3.37 o 
   4   3  10       15.53       13.38      6.65 o 
  -7   4  10       17.14       15.83      5.28 o 
  -6   4  10        3.86       -5.20      5.97 o 
  -5   4  10        9.36        9.79      5.74 o 
  -4   4  10       63.30       58.82      7.95 o 
  -3   4  10      213.97      222.57     15.07 o 
  -2   4  10      145.23      162.00     11.78 o 
  -1   4  10       26.32       27.00      6.50 o 
   0   4  10      523.50      561.00     15.30 o 
   1   4  10       75.34       -2.75      4.51 o 
   2   4  10      107.89       96.91     11.86 o 
   3   4  10       18.88        0.76      3.37 o 
   4   4  10        0.10        5.74      4.59 o 
  -7   5  10        4.35       -3.37      6.58 o 
  -6   5  10      102.15      139.43     12.85 o 
  -5   5  10       74.21       72.05      8.95 o 
  -4   5  10        2.69        4.97      4.97 o 
  -3   5  10      229.36      227.01     15.14 o 
  -2   5  10      113.82      119.32     11.17 o 
  -1   5  10      304.24      365.75     18.28 o 
   0   5  10       72.41       76.22      6.28 o 
   1   5  10        2.60        4.36      4.36 o 
   2   5  10        0.71        5.35      3.29 o 
   3   5  10       62.09       80.85      9.64 o 
  -6   6  10       49.22       50.25      9.18 o 
  -5   6  10       11.44       15.91      5.97 o 
  -4   6  10       19.65       16.14      6.88 o 
  -3   6  10      163.33      175.23     14.69 o 
  -2   6  10        0.58       -1.45      4.28 o 
  -1   6  10      133.65      153.20     13.92 o 
   0   6  10        9.63        7.54      5.28 o 
   1   6  10      149.74      163.37     13.23 o 
   2   6  10      115.71      151.06     12.93 o 
  -4   7  10        1.32        4.13      5.35 o 
  -3   7  10       41.61       30.90      8.57 o 
  -2   7  10        0.73        8.03      4.67 o 
  -1   7  10       21.93       25.85      7.19 o 
   0   7  10       25.99       29.55      5.32 o 
   1   7  10       22.76       29.60      7.11 o 
  -8   1  11        6.91       10.86      5.12 o 
  -7   1  11        6.88        7.80      4.90 o 
  -6   1  11       51.30       47.27      7.11 o 
  -5   1  11       43.69       70.29      7.73 o 
  -4   1  11       10.20        6.58      5.97 o 
  -3   1  11       34.28       34.11      6.04 o 
  -2   1  11       79.37       87.88      8.80 o 
  -1   1  11       98.32       93.69      8.64 o 
   0   1  11       12.35       23.13      3.65 o 
   1   1  11       37.51       43.14      7.19 o 
   2   1  11        0.50        7.19      4.59 o 
   3   1  11       32.58       65.47      8.03 o 
   4   1  11        1.87        3.29      5.97 o 
  -7   2  11       58.21       67.31      9.71 o 
  -6   2  11       85.52       75.03     10.40 o 
  -5   2  11      102.20      112.59     11.01 o 
  -4   2  11      350.45      363.00     17.74 o 
  -3   2  11      378.56      382.66     17.59 o 
  -2   2  11        9.48        7.19      5.05 o 
  -1   2  11       32.06       35.49      6.65 o 
   0   2  11        5.77        3.73      3.19 o 
   1   2  11       43.47        2.07      4.05 o 
   2   2  11        0.29        2.22      3.82 o 
   3   2  11        2.47       -0.76      4.67 o 
   4   2  11        5.48       10.10      5.81 o 
  -7   3  11        3.50        0.00      4.90 o 
  -6   3  11       69.40       79.77      9.64 o 
  -5   3  11      145.27      162.53     11.86 o 
  -4   3  11       74.32       90.41      9.48 o 
  -3   3  11       21.48       28.68      5.81 o 
  -2   3  11       50.42       50.10      7.11 o 
  -1   3  11       86.41      115.34     10.48 o 
   0   3  11      124.03       80.87     67.38 o 
   1   3  11       38.35       -0.69      4.67 o 
   2   3  11      141.93      137.90     12.24 o 
   3   3  11        2.22        1.61      3.59 o 
  -6   4  11       88.23       87.42     11.32 o 
  -5   4  11        1.80       -2.29      4.74 o 
  -4   4  11       66.17       50.02      9.25 o 
  -3   4  11       62.52       66.16      8.72 o 
  -2   4  11       36.57       41.30      8.87 o 
  -1   4  11      251.48      283.46     15.37 o 
   0   4  11       41.60       44.91      6.03 o 
   1   4  11        5.55       -1.53      5.12 o 
   2   4  11        5.14        3.98      5.12 o 
   3   4  11        0.20       -0.84      4.97 o 
  -6   5  11        0.00        0.00      6.20 o 
  -5   5  11        0.30        4.82      4.82 o 
  -4   5  11       42.82       56.22      8.57 o 
  -3   5  11        2.20       -3.82      5.97 o 
  -2   5  11        0.08       -0.76      4.82 o 
  -1   5  11       55.87       56.37      9.56 o 
   0   5  11        7.26        4.52      5.81 o 
   1   5  11       56.53       57.06      8.34 o 
   2   5  11       13.80       22.72      7.27 o 
  -4   6  11       39.87       45.05      8.64 o 
  -3   6  11        0.01        0.00      6.04 o 
  -2   6  11        7.89        4.05      5.89 o 
  -1   6  11       18.52        8.18      6.50 o 
   0   6  11       62.94       62.93      7.21 o 
  -7   0  12        9.99        9.25      5.35 o 
  -6   0  12       51.04       52.32      8.87 o 
  -5   0  12        1.86        6.04      4.67 o 
  -4   0  12       99.25       95.76     10.40 o 
  -3   0  12        1.25        2.14      4.13 o 
  -2   0  12       14.13       25.62      6.73 o 
  -1   0  12       76.58       74.65     10.33 o 
   0   0  12      295.20      297.38     12.30 o 
   1   0  12      128.89      164.21     12.93 o 
   2   0  12       20.74        6.42      8.18 o 
  -7   1  12       26.86       32.12      7.80 o 
  -6   1  12       32.70       41.53      8.41 o 
  -5   1  12       24.16       29.68      6.58 o 
  -4   1  12       82.91       78.02      9.79 o 
  -3   1  12      178.09      172.25     12.85 o 
  -2   1  12      271.01      310.91     16.52 o 
  -1   1  12       14.55       -1.45      4.59 o 
   0   1  12       20.87       21.47      4.03 o 
   1   1  12      132.49      130.71     11.78 o 
   2   1  12       52.47       47.65      8.80 o 
  -6   2  12        1.45        0.00      5.66 o 
  -5   2  12        6.92        2.37      4.44 o 
  -4   2  12        4.98       10.48      5.89 o 
  -3   2  12        3.07        0.76      4.44 o 
  -2   2  12       20.96       24.09      6.04 o 
  -1   2  12       47.05       45.74      7.95 o 
   0   2  12       20.79       23.11      4.81 o 
   1   2  12       61.11       58.74      9.10 o 
   2   2  12        4.60        4.90      5.74 o 
  -6   3  12        6.63       12.54      5.97 o 
  -5   3  12        0.00        3.98      4.74 o 
  -4   3  12       44.92       55.07      8.49 o 
  -3   3  12       25.38        3.06      5.51 o 
  -2   3  12        6.75        0.76      6.73 o 
  -1   3  12       73.18       75.57     10.02 o 
   0   3  12        3.10        3.62      3.79 o 
   1   3  12       17.30       25.85      7.19 o 
   2   3  12       26.93       30.44      8.80 o 
  -5   4  12        7.87        1.68      5.89 o 
  -4   4  12       35.28       32.43      9.25 o 
  -3   4  12       45.69       63.64      8.57 o 
  -2   4  12       61.42       68.00      9.56 o 
  -1   4  12      110.51        1.61      4.90 o 
   0   4  12        3.42        3.67      3.53 o 
   1   4  12       62.10       -2.52      5.66 o 
  -3   5  12        3.71       13.46      6.04 o 
  -2   5  12      130.14      170.26     14.46 o 
  -1   5  12      142.38      153.20     14.07 o 
  -5   1  13       47.47       49.56      9.18 o 
  -4   1  13       82.63      106.24     10.94 o 
  -3   1  13       27.66       32.12      7.27 o 
  -2   1  13       12.64       20.04      4.90 o 
  -1   1  13        1.95       -4.05      6.04 o 
   0   1  13       21.04       35.80     12.89 o 
  -4   2  13       12.61       19.96      6.12 o 
  -3   2  13      176.51      215.31     14.69 o 
  -2   2  13      213.19      217.91     15.53 o 
  -1   2  13        0.23       -2.45      6.20 o 
   0   2  13      150.24      184.07     10.62 o 
  -3   3  13       26.15       31.21      7.50 o 
  -2   3  13       42.25       57.13      9.94 o 
                                                 
